# Supplementary material for: Serial choriocapillaris flow changes in eyes with branched retinal vascular obstruction (BRVO)
Source: PLoS One. 2022 Nov 18;17(11):e0277988. doi: 10.1371/journal.pone.0277988 (PMC9674129; doi:10.1371/journal.pone.0277988)
Supplement: S1 File — (XLSX) [file pone.0277988.s001.xlsx]

## Sheet: Sheet1
Patient number	M1F2	Age	OD1 OS2	HTN	Analyzed quadrant(uninvolved)		Uninvolved-Acute	Univolved-Resolved	Uninvolved-Longterm	Longterm, occluded area	Fellow	initial CMT	initial CT	Fellow CT	Fellow CVI	Injection Number
1	1	65	2	0	Inferotemporal		23.72	34.7	35.84	43.1	41.43	565	224	251	63.18	2
2	1	58	1	0	Inferotemporal		22.7	35.38	32.88	47.75	37.23	717	294	262	65.42	5
3	2	57	1	0	superotemporal		21.2	34.74	38.43	42.66	38.36	392	352	405	63.04	2
4	2	73	1	1	superotemporal		30.41	39.61	40.08	43.14	40.75	468	303	202	65.52	3
5	2	54	2	1	inferonasal		17.69	26.78	36.83	40.85	38.53	530	346	314	67.23	1
6	1	47	1	1	superotemporal		21.4	36.99	38.36	38.25	37.71	546	385	412	67.62	3
7	1	60	2	0	superotemporal		18.14	32.63	38.99	41.79	39.32	656	213	194	59.67	2
8	1	63	1	0	inferotemporal		20.12	39.18	38.92	41.84	41.2	1200	339	264	66.15	1
9	1	61	1	1	superonasal		30.71	39.52	37.5	40.59	38.63	251	187	357	64.32	0
10	1	68	1	0	superotemporal		32.2	35.02	35.42	41.44	38.53	295	375	500	67.11	3
11	2	52	2	0	inferonasal		26.85	27	33.67	53.87	38.86	527	242	245	65.38	2
12	1	19	1	0	superonasal		26.96	33.3	17.58	39.78	35.48	1016	523	330	62.46	2
13	2	61	1	0	inferotemporal		33.47	36.16	38.65	39.62	40.08	149	209	284	65.52	1
14	2	63	2	0	inferonasal		30.57	37.59	38.3	39.35	39.98	362	326	398	65.61	1
15	2	70	1	1	superonasal		34.87	42.05	43.1	50.11	43.78	400	365	246	60.5	1
16	2	66	1	0	inferotemporal		37.69	36.48	31.05	46.9	37.52	650	220	219	62.92	9
17	2	87	2	0	inferotemporal		21.78	39	37.22	42.46	40.52	617	296	312	66.43	2
18	1	51	1	0	inferotemporal		18.72	34.98	37.96	40.72	38.19	666	355	470	64.82	2
19	2	74	2	1	inferonasal		27	39.37	38.43	40.59	37.82	475	258	333	65.32	1
20	1	75	2	0	superonasal		35.41	40.07	39.22	39.68	38.86	586	318	283	60.78	3
21	1	73	2	1	superonasal		37.9	38.82	38.41	39.77	37.12	453	205	320	62.64	4
22	2	60	2	0	inferotemporal		25.23	29.51	21.74	54.04	37.98	635	271	298	62.93	2
23	2	68	1	1	inferotemporal		33.87	37.98	37.61	45.62	37.38	449	361	264	64.74	3
24	1	67	1	1	superonasal		39.28	46.22	38.52	35.57	37.87	490	391	364	66.24	5
25	2	73	1	0	inferonasal		20.74	36.87	39.42	41.18	37.1	595	300	275	64.24	3
26	2	65	2	0	superotemporal		30.87	31.29	38.68	42.25	40.5	660	417	301	64.82	4
27	2	52	2	0	inferonasal		29.81	41.47	37.41	42.75	40.28	686	430	260	67.62	4
28	2	38	1	0	superotemporal		32.47	41.16	41.16	37.35	39	400	333	301	65.19	6
29	2	59	2	1	inferotemporal		18.52	20.38	36.87	41.1	41.69	652	270	278	66.89	3
